# Supplementary material for: Scribble deficiency mediates colon inflammation by inhibiting autophagy-dependent oxidative stress elimination
Source: Sci Rep. 2023 Oct 26;13:18327. doi: 10.1038/s41598-023-45176-2 (PMC10603050; doi:10.1038/s41598-023-45176-2)
Supplement: Supplementary file 2 — Supplementary Tables. [file 41598_2023_45176_MOESM2_ESM.xlsx]

## Sheet: Sheet1
Supplementary Table qPCR Primers						All primers were qPCR according to the following procedure:
Genes	Forwared primer 5´-3´	Tm/℃	Reverse primer 3´-5´	Tm/℃		95°C	5min		Hold stage
CDH1	CAGTTCCGAGGTCTACACCTT	60.9	TGAATCGGGAGTCTTCCGAAAA	61.4		95℃	10s	40 cycle	PCR stage
Scribble	CAGAGGAGATTTACCGCTACAGT	61.2	ATATCGTTCCGGGACACATCTA	60.2		60℃	30s
IL-1β	GAAATGCCACCTTTTGACAGTG	60.2	TGGATGCTCTCATCAGGACAG	61		95℃	15s		Melt curve stage
IL6	CTGCAAGAGACTTCCATCCAG	60.1	AGTGGTATAGACAGGTCTGTTGG	60.8		60℃	1min
TNFα	CTGAACTTCGGGGTGATCGG	62.3	GGCTTGTCACTCGAATTTTGAGA	61		95℃	15s
β-Actin	GATCATTGCTCCTCCTGAGC	56.9	ACTCCTGCTTGCTGATCCAC	57.3
ZO-1	GCGTCACACTCAAGCTCTG	54.1	GGCGTTTGCGAAGTTCTTCAT	61.9
IFNγ	ACAGCAAGGCGAAAAAGGATG	61.5	TGGTGGACCACTCGGATGA	62.2
IL18	AGCAGTCCCAACTAAGCAGTA	60.5	CAGCCAGTAGAGGATGCTGA	60.7
Cxcl2	CCAACCACCAGGCTACAGG	62	GCGTCACACTCAAGCTCTG	60.7
CD44	TCGATTTGAATGTAACCTGCCG	60.9	CAGTCCGGGAGATACTGTAGC	61.1
Wnt3	TGGAACTGTACCACCATAGATGAC	58.4	ACACCAGCCGAGGCGATG	62.2
SOX9	GAGCCGGATCTGAAGAGGGA	61.4	GCTTGACGTGTGGCTTGTTC	58.8
Hopx	TCCTTAGTCAGACGCGCAC	55.3	CAGGCGCTGCTTAAACCATT	55.2
Olmf4	CAGCCACTTTCCAATTTCACTG	60	GCTGGACATACTCCTTCACCTTA	61.1
Musashi1	TAAAGTGCTGGCGCAATCG	54.7	TCTTCGTCCGAGTGACCATCT	56.5
Lgr5	GTGTCTTTTTGCTTTTGACG	53.6	TGTCAGTCCAAGAAACTGGTGT	56.9
Ascl2	GAGAGCTAAGCCCGATGGA	57.6	AGGTCCAGGAGTCACC	45
Smoc2	CGTGGGAATTGCAAAGATG	57	CCTGCTCCTGGGTATACTTCC	58.1
LRIG1	TTGAGGACTTGACGAATCTGC	57.7	CTTGTTGTGCTGCAAAAAGAGAG	59.9
Atg5	TGTGCTTCGAGATGTGTGGTT	61.9	ACCAACGTCAAATAGCTGACTC	60.3
Atg7	TCTGGGAAGCCATAAAGTCAGG	61.4	GCGAAGGTCAGGAGCAGAA	61.7
Atg16L1	CAGAGCAGCTACTAAGCGACT	61.3	AAAAGGGGAGATTCGGACAGA	60.5
Atg3	CTGGAGATCACTTAGTCCACCA	60.6	GTCGGAAGATATGCCTTCACTTT	60.4
Atg10	GTAGTTACCAAGTGCCGGTTC	60.6	AGCTAACGGTCTCCCATCTAAA	60.3
EphB2	TGGCAAGTTCAGTGGCAAGA	59.8	GGCCACCAGAGACACAACAA	58.7
EphB3	CATGAATCCTATCCGCACGTATC	60.7	GCTGTTACAGTCTCTTACGGTGA	61.6
Axin2	GCTGTTACAGTCTCTTACGGTGA	56.7	CTGGTCACCCAACAAGGAGT	56.9
